# Supplementary material for: LPM682000012, a Synthetic Neuroactive Steroid That Ameliorates Epileptic Seizures by Downregulating the Serpina3n/NF-κB Signaling Pathway
Source: Molecules. 2024 Nov 8;29(22):5286. doi: 10.3390/molecules29225286 (PMC11596644; doi:10.3390/molecules29225286)
Supplement: Supplementary file 1 [file molecules-29-05286-s001.zip]

Archive with 1 entries (1 files):
- molecules-3222450-supplementary.pdf
